# Supplementary material for: Motor Intention Quantization for Patients With Disorders of Consciousness by Multimodal BCI Combining Electroencephalography and Functional Near‐Infrared Spectroscopy
Source: CNS Neurosci Ther. 2025 Dec 5;31(12):e70679. doi: 10.1002/cns.70679 (PMC12680568; doi:10.1002/cns.70679)
Supplement: Supplementary file 1 — Table S1: Brodmann Area of fNIRS. [file CNS-31-e70679-s001.xlsx]

## Sheet: Table S1-brodmann
Supplementary Table 1. Brodmann Area of fNIRS
CH	Brodmann Area (Chris rorden' MRIcro)	Percentage
CH1 (S1-D1)	7 - Somatosensory Association Cortex	0.008
	18 - Visual Association Cortex (V2)	0.1633
	19 - V3	0.8287
CH2 (S2-D1)	7 - Somatosensory Association Cortex	0.8511
	19 - V3	0.1489
CH3 (S3-D1)	7 - Somatosensory Association Cortex	0.8798
	19 - V3	0.1202
CH4 (S4-D2)	2 - Primary Somatosensory Cortex	0.1577
	22 - Superior Temporal Gyrus	0.0568
	40 - Supramarginal gyrus part of Wernicke's area	0.5931
	48 - Retrosubicular area	0.1924
CH5 (S4-D6)	21 - Middle Temporal gyrus	0.1594
	22 - Superior Temporal Gyrus	0.8406
CH6 (S5-D2)	1 - Primary Somatosensory Cortex	0.3969
	2 - Primary Somatosensory Cortex	0.1947
	3 - Primary Somatosensory Cortex	0.1603
	40 - Supramarginal gyrus part of Wernicke's area	0.2481
CH7 (S5-D3)	1 - Primary Somatosensory Cortex	0.165
	3 - Primary Somatosensory Cortex	0.2525
	4 - Primary Motor Cortex	0.5791
	6 - Pre-Motor and Supplementary Motor Cortex	0.0034
CH8 (S5-D7)	3 - Primary Somatosensory Cortex	0.0618
	4 - Primary Motor Cortex	0.6545
	6 - Pre-Motor and Supplementary Motor Cortex	0.2836
CH9 (S6-D4)	1 - Primary Somatosensory Cortex	0.0949
	3 - Primary Somatosensory Cortex	0.2271
	4 - Primary Motor Cortex	0.6678
	6 - Pre-Motor and Supplementary Motor Cortex	0.0102
CH10 (S6-D5)	1 - Primary Somatosensory Cortex	0.371
	2 - Primary Somatosensory Cortex	0.1653
	3 - Primary Somatosensory Cortex	0.4032
	4 - Primary Motor Cortex	0.0605
CH11 (S6-D8)	4 - Primary Motor Cortex	0.5361
	6 - Pre-Motor and Supplementary Motor Cortex	0.4639
CH12 (S7-D5)	2 - Primary Somatosensory Cortex	0.134
	40 - Supramarginal gyrus part of Wernicke's area	0.811
	48 - Retrosubicular area	0.055
CH13 (S7-D9)	2 - Primary Somatosensory Cortex	0.2236
	21 - Middle Temporal gyrus	0.0031
	22 - Superior Temporal Gyrus	0.6118
	42 - Primary and Auditory Association Cortex	0.0621
	48 - Retrosubicular area	0.0994
CH14 (S8-D2)	1 - Primary Somatosensory Cortex	0.5652
	2 - Primary Somatosensory Cortex	0.0507
	3 - Primary Somatosensory Cortex	0.2391
	4 - Primary Motor Cortex	0.087
	40 - Supramarginal gyrus part of Wernicke's area	0.058
CH15 (S8-D6)	1 - Primary Somatosensory Cortex	0.0413
	2 - Primary Somatosensory Cortex	0.0825
	4 - Primary Motor Cortex	0.0254
	6 - Pre-Motor and Supplementary Motor Cortex	0.0032
	43 - Subcentral area	0.8476
CH16 (S8-D7)	4 - Primary Motor Cortex	0.3458
	6 - Pre-Motor and Supplementary Motor Cortex	0.6542
CH17 (S8-D10)	4 - Primary Motor Cortex	0.0514
	6 - Pre-Motor and Supplementary Motor Cortex	0.7589
	9 - Dorsolateral prefrontal cortex	0.0356
	44 - pars opercularis_ part of Broca's area	0.1542
CH18 (S9-D3)	4 - Primary Motor Cortex	0.5437
	6 - Pre-Motor and Supplementary Motor Cortex	0.4563
CH19 (S9-D7)	6 - Pre-Motor and Supplementary Motor Cortex	1
CH20 (S9-D11)	6 - Pre-Motor and Supplementary Motor Cortex	1
CH21 (S10-D4)	4 - Primary Motor Cortex	0.4239
	6 - Pre-Motor and Supplementary Motor Cortex	0.5761
CH22 (S10-D8)	6 - Pre-Motor and Supplementary Motor Cortex	1
CH23 (S10-D12)	6 - Pre-Motor and Supplementary Motor Cortex	1
CH24 (S11-D5)	1 - Primary Somatosensory Cortex	0.2154
	2 - Primary Somatosensory Cortex	0.061
	3 - Primary Somatosensory Cortex	0.5325
	4 - Primary Motor Cortex	0.187
	40 - Supramarginal gyrus part of Wernicke's area	0.0041
CH25 (S11-D8)	4 - Primary Motor Cortex	0.1852
	6 - Pre-Motor and Supplementary Motor Cortex	0.8148
CH26 (S11-D9)	1 - Primary Somatosensory Cortex	0.1326
	2 - Primary Somatosensory Cortex	0.043
	3 - Primary Somatosensory Cortex	0.0717
	4 - Primary Motor Cortex	0.1111
	43 - Subcentral area	0.6416
CH27 (S11-D13)	4 - Primary Motor Cortex	0.0189
	6 - Pre-Motor and Supplementary Motor Cortex	0.6868
	9 - Dorsolateral prefrontal cortex	0.1283
	44 - pars opercularis_ part of Broca's area	0.166
CH28 (S12-D6)	6 - Pre-Motor and Supplementary Motor Cortex	0.1806
	21 - Middle Temporal gyrus	0.0334
	22 - Superior Temporal Gyrus	0.1204
	38 - Temporopolar area	0.0033
	43 - Subcentral area	0.0435
	48 - Retrosubicular area	0.6187
CH29 (S12-D10)	6 - Pre-Motor and Supplementary Motor Cortex	0.0806
	44 - pars opercularis_ part of Broca's area	0.471
	45 - pars triangularis Broca's area	0.4484
CH30 (S13-D7)	6 - Pre-Motor and Supplementary Motor Cortex	0.4082
	8 - Includes Frontal eye fields	0.3296
	9 - Dorsolateral prefrontal cortex	0.2622
CH31 (S13-D10)	9 - Dorsolateral prefrontal cortex	0.7967
	44 - pars opercularis_ part of Broca's area	0.1992
	45 - pars triangularis Broca's area	0.0041
CH32 (S13-D11)	6 - Pre-Motor and Supplementary Motor Cortex	0.0373
	8 - Includes Frontal eye fields	0.9627
CH33 (S14-D8)	6 - Pre-Motor and Supplementary Motor Cortex	0.4885
	8 - Includes Frontal eye fields	0.3538
	9 - Dorsolateral prefrontal cortex	0.1577
CH34 (S14-D12)	6 - Pre-Motor and Supplementary Motor Cortex	0.1349
	8 - Includes Frontal eye fields	0.8651
CH35 (S14-D13)	9 - Dorsolateral prefrontal cortex	0.864
	44 - pars opercularis_ part of Broca's area	0.136
CH36 (S15-D9)	6 - Pre-Motor and Supplementary Motor Cortex	0.2667
	22 - Superior Temporal Gyrus	0.1
	43 - Subcentral area	0.22
	48 - Retrosubicular area	0.4133
CH37 (S15-D13)	6 - Pre-Motor and Supplementary Motor Cortex	0.0461
	44 - pars opercularis_ part of Broca's area	0.5709
	45 - pars triangularis Broca's area	0.383
CH38 (S16-D14)	9 - Dorsolateral prefrontal cortex	0.3808
	10 - Frontopolar area	0.2343
	46 - Dorsolateral prefrontal cortex	0.3849
CH39 (S17-D15)	9 - Dorsolateral prefrontal cortex	0.4065
	10 - Frontopolar area	0.2683
	46 - Dorsolateral prefrontal cortex	0.3252
CH40 (S18-D14)	10 - Frontopolar area	0.1975
	46 - Dorsolateral prefrontal cortex	0.8025
CH41 (S19-D15)	10 - Frontopolar area	0.123
	46 - Dorsolateral prefrontal cortex	0.877
CH42 (S20-D14)	10 - Frontopolar area	0.8708
	11 - Orbitofrontal area	0.1033
	46 - Dorsolateral prefrontal cortex	0.0258
CH43 (S21-D14)	10 - Frontopolar area	0.9874
	11 - Orbitofrontal area	0.0126
CH44 (S21-D15)	10 - Frontopolar area	0.9839
	11 - Orbitofrontal area	0.0161
CH45 (S22-D15)	10 - Frontopolar area	0.8681
	11 - Orbitofrontal area	0.1062
	46 - Dorsolateral prefrontal cortex	0.0256
CH, channel; S, Source;D, Detector.
